# Supplementary material for: A Biological and Immunological Characterization of Schistosoma Japonicum Heat Shock Proteins 40 and 90α
Source: Int J Mol Sci. 2020 Jun 4;21(11):4034. doi: 10.3390/ijms21114034 (PMC7312537; doi:10.3390/ijms21114034)
Supplement: Supplementary file 1 [file ijms-21-04034-s001.zip]

Archive with 3 entries (2 files):
- ijms-787217-final supplementary/
- ijms-787217-final supplementary/Fig Sup..pdf
- ijms-787217-final supplementary/ijms-787217-supplementary table.docx
